# Supplementary material for: Breastfeeding and Inborn Errors of Amino Acid and Protein Metabolism: A Spreadsheet to Calculate Optimal Intake of Human Milk and Disease-Specific Formulas
Source: Nutrients. 2023 Aug 13;15(16):3566. doi: 10.3390/nu15163566 (PMC10458100; doi:10.3390/nu15163566)
Supplement: Supplementary file 1 [file nutrients-15-03566-s001.zip]

Archive with 1 entries (1 files):
- nutrients-2496977-supplementary.xlsx
