# Supplementary material for: Breastfeeding and Inborn Errors of Amino Acid and Protein Metabolism: A Spreadsheet to Calculate Optimal Intake of Human Milk and Disease-Specific Formulas
Source: Nutrients. 2023 Aug 13;15(16):3566. doi: 10.3390/nu15163566 (PMC10458100; doi:10.3390/nu15163566)
Supplement: Supplementary file 1 [file nutrients-15-03566-s001.zip › nutrients-2496977-supplementary.xlsx]

## Sheet: PKU
Enter weight ,requirements of Phenylalanine (mg/kg/day) and theoretical daily intake (ml/kg/day)
		Comments
Weight (kg)	4	Weight 3250 g...enter 3.25
Requirements Phenylalanine (mg/kg/day)	49	Recommendation …..45-55 mg/kg/day (1,2)
Requirements Phenylalanine (mg/day)	196
Human milk		Composition (3)
ml/day	417.021	47 mg Phenylalanine/100 ml (2)
Protein (g/day)	4.46213	1.07 g/100 ml
Protein (g/kg/day)	1.11553
Kcalories/day	291.915	70 Kcalories/100 ml
Phenylalanine mg/kg/day	49	47 mg Phenylalanine/100 ml
Theoretical daily intake (ml/kg/day)	130	120 - 200
Fluid intake	520	Estimated daily fluid intake
Medical food…...PKU-Anamix Infant® (Nutricia)(*)		Composition
ml/day	102.979
Protein (g/day)	2.05957	2 g Protein equivalent /100 ml
Protein (g/kg/day)	0.514894
Kcalories/day	72.0851	70 Kcalories/100 ml
Medical food…..Phenylalaninenyl-free 1® (Mead-Johnson-Reckitt)		Composition
ml/day	102.979
Protein (g/day)	2.26553	2.2 g Protein equivalent /100 ml
Protein (g/kg/day)	0.566383
Kcalories/day	70.0255	68 Kcalories/100 ml
Medical food…..PKU-Start® (Vitaflo)		Composition
ml/day	102.979
Protein (g/day)	2.05957	2 g Protein equivalent /100 ml
Protein (g/kg/day)	0.514894
Kcalories/day	70.0255	68 Kcalories/100 ml
Medical food…..PKU-Fleet-1® (Recordati)		Composition
ml/day	102.979
Protein (g/day)	1.75064	1.7 g Protein equivalent /100 ml
Protein (g/kg/day)	0.43766
Kcalories/day	78.2638	76 Kcalories/100 ml
Summary of daily intake (with medical food (*))		Nutrient intake goals (1,2)
Total Kcalories/kg/day	91	80-100 Kcalories /kg/day
Phenylalanine mg/kg/day	49	45-55 mg Phenylalanine/kg/day
Protein Medical Food (g/kg/day)	0.514894	0.8-1.3 g/kg/day
Human milk protein (g/kg/day)	1.11553
Total protein (g/kg/day)	1.63043
Practical recommendation
Medical food before 6 breastfeeding feeds (ml)	17.1631
Medical food before 8 breastfeeding feeds (ml)	12.8723
Rest: human milk
References
1)Van Calcar, S. Nutrition management of Phenylalaninenylketonuria.In: Bernstein, L.; Rohr, F.;Van Calcar, S. eds.Nutrition management of inherited metabolic diseases,2nd ed; Springer : Cham, Switzerland,2022;p.127-152.
2)MacDonald, A.; van Wegberg, AMJ.; Ahring,K.; Beblo, S.; Bélanger-Quintana, A.; Burlina, A.; Campistol, J.; Coşkun, T.; Feillet, F.; Giżewska, M.; et al. PKU dietary handbook to accompany PKU guidelines. Orphanet J. Rare Dis. 2020 ,15,171. Erratum in: Orphanet J Rare Dis. 2020,15,230.
3)Oppe, T. The composition of mature human milk-report of a party of the committee on medical aspects of food policy. Department of Health and Social Security:London,1977

## Sheet: TYR I
Enter weight,requirements of Tyrosine (mg/day) and theoretical daily intake (ml/kg/day)
		Comments
Weight (kg)	3	Weight 3250 g...enter 3.25
Requirements Tyrosine (mg/day)	150	Goal (1): 95-275 mg/day
Human milk		Composition (2)
ml/day	416.667	36 mg Tyrosine/100 ml (2)
Protein (gr/day)	4.45833	1.07 g/100 ml
Kcalories/day	291.667	70 Kcalories/100 ml
Tyrosine (mg/day)	150	36 mg Tyrosine/100 ml
Phenylalanine (mg/day)	191.667	46 mg Phenylalanine/100 ml
Theoretical daily intake (ml/kg/day)	150	120 - 200
Fluid intake	450	Estimated daily fluid intake
Medical food….......Tyrosine-Anamix Infant® (Nutricia)		Composition
ml/day	33.3333
Protein (g)	0.666667	2 g protein equivalent /100 ml
Kcalories	23.3333	70 Kcalories/100 ml
Medical food…...Tyros-1® (Mead-Johnson-Reckitt)		Composition
ml/day	33.3333
Protein (g)	0.766667	2.3 g protein equivalent /100 ml
Kcalories	22.6667	68 Kcalories/100 ml
Summary of daily intake		Nutrient intake goals (1)
Total Kcalories/kg/day	105	120 Kcalories/kg/day
Tyrosine (mg/day)	150	Tyrosine : 95-275 mg/day
Phenylalanine (mg/day)	191.667	Phenylalanine:185-550 mg/day
Protein Medical Food (g/kg/day)	0.222222
Human milk protein (g/kg/day)	1.48611
Total protein (g/kg/day)	1.70833	2.5-3.5 g/kg/day
Practical recommendation
Medical food before 6 breastfeeding feeds (ml)	5.55556
Medical food before 8 breastfeeding feeds (ml)	4.16667
Rest: human milk
References
1)Larson, A. Hereditary Tyrosineosinemia.In:Bernstein, L.;Rohr, F,van Calcar, S eds.Nutrition management of inherited metabolic diseases. ,2nd ed; Springer : Cham, Switzerland,2022;p. 189-196.
2)Oppe, T. The composition of mature human milk-report of a party of the committee on medical aspects of food policy. Department of Health and Social Security:London,1977

## Sheet: GA-I
Enter weight,requirements of Lysine (mg/kg/day) and theoretical daily intake (ml/kg/day)
		Comments
Weight (kg)	6	Weight 3250 g...enter 3.25
Requirements Lysine (mg/Kg/day)	80	Recommendation 100 mg/kg/day (1)
Requirements Lysine (mg/day)	600
Human milk		Composition (2)
ml/day	666.667	90 mg Lysine/100 ml (2)
Protein (g/day)	7.13333	1.07 g/100 ml
Protein (g/kg/day)	1.18889
Kcalories/day	466.667	70 Kcalories/100 ml
Lysine mg/kg/day	100	90 mg Lysine/100 ml
Theoretical daily intake (ml/kg/day)	150	120 - 200
Fluid intake	900	Estimated daily fluid intake
Medical food AA….GA-1-Anamix Infant® (Nutricia)		Composition
ml/day	233.333
Protein (g/day)	4.66667	2 g protein equivalent /100 ml
Protein (g/kg/day)	0.777778
Kcalories/day	163.333	70 Kcalories/100 ml
Medical food AA….GA ® (Mead-Johnson-Reckitt)		Composition
ml/day	233.333
Protein (g/day)	4.76	2.04 g protein equivalent /100 ml
Protein (g/kg/day)	0.793333
Kcalories/day	158.667	68 Kcalories/100 ml
Summary of daily intake		Nutrient intake goals (1)
Total Kcalories/kg/day	105	80-100 kcalories/kg/day
Lysine mg/kg/day	100	100 mg/kg/day
Protein Medical Food (g/kg/day)	0.777778	0.8-1.3 g/kg/day
Human milk protein (g/kg/day)	1.18889
Total protein (g/kg/day)	1.96667
Practical recommendation
Medical food before 6 breastfeeding feeds (ml)	38.8889
Medical food before 8 breastfeeding feeds (ml)	29.1667
Rest: human milk
References
1)Boy, N.; Mühlhausen, C.; Maier, E.M.; Ballhausen, D.; Baumgartner, M.R.; Beblo, S.; Burgard P.; Chapman K.A.; Dobbelaere D.;Heringer-Seifert J.; et al. Recommendations for diagnosing and managing individuals with glutaric aciduria type 1: Third revision. J. Inherit. Metab. Dis. 2022. doi: 10.1002/jimd.12566. Protein Equivalentub ahead of print.
2)Oppe, T. The composition of mature human milk-report of a party of the committee on medical aspects of food policy. Department of Health and Social Security:London,1977

## Sheet: HCU
Enter weight,requirements of Methionine (mg/day) and theoretical daily intake (ml/kg/day)
		Comments
Weight (kg)	5	Weight 3250 g...enter 3.25
Requirements Methionine (mg/day)	100	Goal (1): 90–120 mg/day
Human milk		Composition (1)
ml/day	555.556	18 mg Methionine/100 ml (2)
Protein (g/day)	5.94444	1.07 g/100 ml
Protein (g/kg/day)	1.18889
Kcalories/day	388.889	70 Kcalories/100 ml
Methionine (mg/day)	100	18 mg Methionine/100 ml
Theoretical daily intake (ml/kg/day)	130	120 - 200
Fluid intake	650	Estimated daily fluid intake
Medical food AA..HCU-Anamix Infant® (Nutricia)		Composition
ml/day	94.4444
Protein (g/day)	1.88889	2 g protein equivalent /100 ml
Protein (g/kg/day)	0.377778
Kcalories/day	66.1111	70 Kcalories/100 ml
Summary of daily intake		Nutrient intake goals (2,3)
Total Kcalories/kg/day	91	95-145 Kcalories/kg/day
Methionine (mg/day)	100	90-120 mg/day
Protein Medical Food (g/kg/day)	0.377778
Human milk protein (g/kg/day)	1.18889
Total protein (g/kg/day)	1.56667	2.5-3.5 g/kg/day
Practical recommendation
Medical food before 6 breastfeeding feeds (ml)	15.7407
Medical food before 8 breastfeeding feeds (ml)	11.8056
Rest: human milk
References
1)Oppe, T. The composition of mature human milk-report of a party of the committee on medical aspects of food policy. Department of Health and Social Security:London,1977
2)Couce, ML.; Balcells, S.; Sánchez-Pintos, P.; Aldámiz-Echevarría, L.; del Toro, M.; Grinberg, D.Protocolo de homocistinuria.In Gil, D.; AECOM eds.Protocolos de diagnóstico y tratamiento de los errores congénitos del Methionineabolismo,2nd ed.;Ed. Ergon: Madrid,2017;pp.167-180
3)Morris, A.A.; Kožich, V.; Santra, S.; Andria, G.; Ben-Omran, T.I.; Chakrapani, A.B.; Crushell, E.; Henderson, M.J.; Hochuli, M.; Huemer, M.; et al. Guidelines for the diagnosis and management of cystathionine beta-synthase deficiency. J. Inherit. Methionineab. Dis. 2017 ,40,49-74.

## Sheet: MSUD
Enter weight,requirements of Leucine (mg/kg/day) and theoretical daily intake (ml/kg/day)
		Comments
Weight (kg)	5	Weight 3250 g...enter 3.25
Requirements Leucine (mg/kg/day)	80	Nutrient intake goals (1): 40–100 mg/kg/day
Requirements Leucine (mg/day)	400
Human milk		Composition (2)
ml/day	344.828	116 mg Leucine/100 ml (2)
Protein (g/day)	3.68966	1.07 g/100 ml
Protein (g/kg/day)	0.737931
Kcalories/day	241.379	70 Kcalories/100 ml
Leucine mg/kg/day	80	116 mg Leucine/100 ml
Isoleucine mg/kg/day	44.1379	64 mg Isoleucine/100 ml
Valine mg/kg/day	57.2414	83 mg Valine/100 ml
Theoretical daily intake (ml/kg/day)	150	120 - 200
Fluid intake	750	Estimated daily fluid intake
Medical food AA...MSUD-Anamix Infant® (Nutricia)		Composition
ml/day	405.172
Protein (g/day)	8.10345	2 g protein equivalent /100 ml
Protein (g/kg/day)	1.62069
Kcalories/day	283.621	70 Kcalories/100 ml
Medical food AA...BCAD-1® (Mead-Johnson-Reckitt)		Composition
ml/day	405.172
Protein (g/day)	8.91379	2.2 g protein equivalent /100 ml
Protein (g/kg/day)	1.78276
Kcalories/day	275.517	68 Kcalories/100 ml
Summary of daily intake		Nutrient intake goals (1)
Total Kcalories/kg/day	105	95-145 Kcalories/kg/day
Leucine mg/kg/day	80	40-100 mg/kg/day
Isoleucine mg/kg/day	44.1379	30-90 mg/kg/day
Valine mg/kg/day	57.2414	40-95 mg/kg/day
Protein Medical Food (g/kg/day)	1.62069
Human milk protein (g/kg/day)	0.737931
Total protein (g/kg/day)	2.35862	2.5-3.5 g/kg/day
Practical recommendation	EHM(*)	Medical food
Medical food before 6 breastfeeding feeds (ml)	57.4713	67.5287
Medical food before 8 breastfeeding feeds (ml)	43.1034	50.6466
(*)EHM:Extracted human milk
References
1)Frazier, DM.; Allgeier, C.; Homer, C.; Marriage, BJ.; Ogata, B.; Rohr, F.; Splett, PL.; Stembridge, A.; Singh, RH. Nutrition management guideline for maple syrup urine disease: an evidence- and consensus-based approach. Mol. Genet. Metab. 2014 ,112.210-7.
2)Oppe, T. The composition of mature human milk-report of a party of the committee on medical aspects of food policy. Department of Health and Social Security:London,1977

## Sheet: IVA
Enter weight,requirements of Leucine (mg/kg/day) and theoretical daily intake (ml/kg/day)
		Comments
Weight (kg)	4	Weight 3250 g...enter 3.25
Requirements Leucine (mg/Kg/day)	130	Nutrient intake goal: 50–140 mg Leucine /kg/day (1)
Requirements Leucine (mg/day)	520
Human milk		Composition (2)
ml/day	448.276	116 mg Leucine/100 ml
Protein (g/day)	4.79655	1.07 g/100 ml
Protein (g/kg/day)	1.19914
Kcalories/day	313.793	70 Kcalories/100 ml
Leucine mg/kg/day	130	116 mg Leucine/100 ml
Theoretical daily intake (ml/kg/day)	125	120 - 200
Fluid intake	500	Estimated daily fluid intake
Medical food AA..IVA-Anamix Infant® (Nutricia)		Composition
ml/day	51.7241
Protein (g/day)	1.03448	2 g Protein equivalent /100 ml
Protein (g/kg/day)	0.258621
Kcalories/day	36.2069	70 Kcalories/100 ml
Summary of daily intake		Nutrient intake goals (1)
Total Kcalories/kg/day	87.5	80-135 Kcalories/kg/day
Leucine mg/kg/day	32.5	50-140 mg Leucine /kg/day
Protein Medical Food (g/kg/day)	0.258621
Human milk Protein (g/kg/day)	1.19914
Total Protein (g/kg/day)	1.45776	2.0-3.0 g/kg/day
Practical recommendation
Medical food before 6 breastfeeding feeds (ml)	8.62069
Medical food before 8 breastfeeding feeds (ml)	6.46552
Rest: human milk
References
1) Knerr, I.; Vockley, J.; Gibson, K.M. Disorders of Leucinecine, IsoLeucinecine, and Valine Metabolism.In: Blau, N.;Duran, M.; Gibson, KM.; Dionisi-Vici, C. eds. Physician’s Guide to the diagnosis, treatment, and follow-up of inherited metabolic diseases. Ed. Springer-Verlag:Berlin,2014;pp 103-142
2)Oppe, T. The composition of mature human milk-report of a party of the committee on medical aspects of food policy. Department of Health and Social Security:London,1977 party of the committee on medical aspects of food policy. DProteinein equivalentartment of Health and Social Security.London.1977.

## Sheet: MMA PA
Enter weight, Intact Protein requirements (g/kg/day) and theoretical daily intake (ml/kg/day)
		Comments
Weight (kg)	5	Weight 3250 g….enter 3.25
Intact Protein requirements (g/kg/day)	1.3	0-6 months : 0.91-1.52 g/kg/day (1,2)
Intact Protein requirements (g/day)	6.5
Human milk		Composition (3)
ml/day	607.477	1.07 g Protein/100 ml
Protein (gr)	6.5	1.07 g Protein/100 ml
Kcalories/day	425.234	70 Kcalories/100 ml
Theoretical daily intake (ml/kg/day)	130	120 - 200
Fluid intake	650	Estimated daily fluid intake
Medical food…..MMA-PA Anamix Infant® (Nutricia)		Composition
ml/day	42.5234
Protein (g)	0.850467	2 g Protein equivalent /100 ml
Kcalories/day	29.7664	70 Kcalories/100 ml
Summary of daily intake		Nutrient intake goals (1,2)
Total Kcalories/kg/day	91	72-109 Kcalories /kg/day
Human milk Protein (g/kg/day)	1.3	0.91-1.52 g/kg/day
Medical food Protein (g/kg/day)	0.170093
Total Protein (g/kg/day)	1.47009	1.52 -1.82 g/kg/day
Practical recommendation	EHM(*)	Medical food
6 feeds (ml)	101.246	7.08723
8 feeds (ml)	75.9346	5.31542
(*)EHM: expressed human milk
References
1) Southeast Regional Genetics Network (SERN) and Genetic Metabolic Dietitians International (GMDI) .Propionic Acidemia Nutrition Management Guidelines. Avalaible on: https://southeastgenetics.org/ngp/guidelines.php (accessed on 28 May 2023).
2)Forny, P.; Hörster, F.;Ballhausen, D.; Chakrapani, A.; Chapman, K.A.; Dionisi-Vici, C.; Dixon, M.; Grünert, S. C.; Grunewald, S.; Haliloglu, G.; et al. Guidelines for the diagnosis and management of methylmalonic acidaemia and propionic acidaemia: First revision. J. Inherit. Metab. Dis. 2021.44,566-59
3)Oppe, T. The composition of mature human milk-report of a party of the committee on medical aspects of food policy. Department of Health and Social Security:London,1977

## Sheet: UCD
Enter weight,Intact protein requirements (g/kg/day) and theoretical daily intake (ml/kg/day)
		Comments
Weight (kg)	4	Weight 3250 g...enter 3.25
Intact protein requirements (g/kg/day)	1.1	0-6 months : 0.8-1.1 g/kg/day (1,2)
Intact protein requirements (g/day)	4.4
Human milk		Composition
ml/day	411.215
Protein (g)	4.4	1.07 g Protein/100 ml
Kcalories	287.85	70 Kcalories/100 ml
Theoretical daily intake (ml/kg/day)	150	120 - 200
Fluid intake	600	Estimated daily fluid intake
Medical food…...UCD-Anamix Infant® (Nutricia) (*)		Composition
ml/day	188.785
Protein (g)	2.07664	1.1 g protein equivalent /100 ml
Kcalories	139.701	74 Kcalories/100 ml
Medical food….WND-1® (Mead-Johnson-Reckitt)		Composition
ml/day	188.785
Protein (g)	1.66131	0.88 g protein equivalent /100 ml
Kcalories/day	128.374	68 Kcalories/100 ml
Summary of daily intake (with medical food (*))		Nutrient intake goals (1,2)
Total Kcalories/kg/day	106.888	80-100 Kcalories /kg/day
Medical Food protein (g/kg/day)	0.519159	0.4-1.1 g/kg/day
Human milk protein (g/kg/day)	1.1	0.8-1.1 g/kg/day
Total protein (g/kg/day)	1.61916	1.2-2.2 g/kg/day
Practical recommendation	EHM(*)	Medical food
6 feeds (ml)	68.5358	31.4642
8 feeds (ml)	51.4019	23.5981
(*)EHM: expressed human milk
References
1)Mc Leod. Nutrition Management of Urea Cycle Disorders . In:Bernstein, L.;Rohr, F,van Calcar, S eds.Nutrition management of inherited metabolic diseases. ,2nd ed; Springer : Cham, Switzerland,2022;p. 225-240.
2)Häberle, J.; Burlina, A.; Chakrapani, A.; Dixon, M.; Karall, D.; Lindner, M.; Mandel, H.; Martinelli, D.;Pintos-Morell, G.; Santer, R.; et al. Suggested guidelines for the diagnosis and management of urea cycle disorders: First revision. J. Inherit. Metab. Dis. 2019 ,42.1192-1230.
3)Oppe, T. The composition of mature human milk-report of a party of the committee on medical aspects of food policy. Department of Health and Social Security:London,1977

## Sheet: formulas
Enter weight ,requirements of Phenylalanine (mg/kg/day) and theoretical daily intake (ml/kg/day)
		FORMULAS	Comments
Weight (kg)	3		Weight 3250 g...enter 3.25
Requirements Phenylalanine (mg/kg/day)	55		Recommendation …..45-55 mg/kg/day (1)
Requirements Phenylalanine (mg/day)	165	B5*B7
Human milk			Composition (2)
ml/day	351.064	B8*100/47	47 mg Phenylalanine/100 ml (2)
Protein (g/day)	3.75638	B11*1.07/47	1.07 g/100 ml
Protein (g/kg/day)	1.25213	B12/B5
Kcalories/day	245.745	B11*70/100	70 Kcalories/100 ml
Phenylalanine mg/kg/day	55	B11*0.47/B5	47 mg Phenylalanine/100 ml
Theoretical daily intake (ml/kg/day)	150		120 - 200
Fluid intake	450	B17*B5	Estimated daily fluid intake
Medical food…...PKU-Anamix Infant® (Nutricia)(*)			Composition
ml/day	98.9362	B19-B11
Protein (g/day)	1.97872	B22*2/100	2 g Protein equivalent /100 ml
Protein (g/kg/day)	0.659574	B23/B5
Kcalories/day	69.2553	B22*70/100	70 Kcalories/100 ml
Summary of daily intake (with medical food (*))			Nutrient intake goals (1)
Total Kcalories/kg/day	105	(B14+B25)/B5	80-100 Kcalories /kg/day
Phenylalanine mg/kg/day	55	B11*0.47/B5	45-55 mg Phenylalanine/kg/day
Protein Medical Food (g/kg/day)	0.659574	B23/B5	0.8-1.3 g/kg/day
Human milk protein (g/kg/day)	1.25213	B13
Total protein (g/kg/day)	1.9117	suma(B31:B32)
Practical recommendation
Medical food before 6 breastfeeding feeds (ml)	16.4894	B22/6
Medical food before 8 breastfeeding feeds (ml)	12.367	B22/8
Rest: human milk
